# Supplementary material for: Moderate activation of IKK2-NF-kB in unstressed adult mouse liver induces cytoprotective genes and lipogenesis without apparent signs of inflammation or fibrosis
Source: BMC Gastroenterol. 2015 Jul 30;15:94. doi: 10.1186/s12876-015-0325-z (PMC4518658; doi:10.1186/s12876-015-0325-z)
Supplement: Additional file 1: — List of primers used for ChIP-qPCR determination of DNA-binding of p50 in Liv-Ikk2ca mice. Description of data: sequence of ChIP-qPCR primers. (XLS 21 kb) [file 12876_2015_325_MOESM1_ESM.xls]

## Sheet: Sheet1
Additional file 1. List of primers used for ChIP-qPCR determination of DNA-binding of p50 in Liv-Ikk2ca mice.
Primer name	Sequence
mIKBa_NFkB_F	CCACTCAGGGCTCATCAAAAAG
mIKBa_NFkB_R	AATTTCCAAGCCAGTCAGACTAGA
mSaa1_NFKB_F	TCACAGGACACCGGGAAGATT
mSaa1_NFKB_R	GCTCAGGTGAGGGCAAGGACA
mIcam1_NFKB_F	CCTCCCCCCACATGTCATTACTTCAG
mIcam1_NFKB_R	TCGGGGCCACTTTCCGGGAAACCT
mNqo1_NFKB_F	CACCCTTCCCCTAGCGTGCAA
mNqo1_NFKB_R	TGCTCCCTGTCCCAAGACCTC
mCyp2e1_NFKB_F	TACCTCTACTTTTTTGCCTCCAT
mCyp2e1_NFKB_R	GAACAGGAAATCTCACTTCTGG
mCyp3a11_NFKB_F	CCTCACAAATCCCTCTCCCAT
mCyp3a11_NFKB_R	CCTAGTTCTGCTGAGACTTGGT
